# Supplementary material for: Host species and geography impact bee-associated RNA virus communities with evidence for isolation by distance in viral populations
Source: ISME Commun. 2024 Jan 10;4(1):ycad003. doi: 10.1093/ismeco/ycad003 (PMC10833078; doi:10.1093/ismeco/ycad003)
Supplement: SupplementalTable1_ycad003 [file supplementaltable1_ycad003.zip]

Archive with 1 entries (1 files):
- SupplementalTable1_ycad003.csv
