# Supplementary material for: Host species and geography impact bee-associated RNA virus communities with evidence for isolation by distance in viral populations
Source: ISME Commun. 2024 Jan 10;4(1):ycad003. doi: 10.1093/ismeco/ycad003 (PMC10833078; doi:10.1093/ismeco/ycad003)
Supplement: SupplementalTable1_ycad003 [file supplementaltable1_ycad003.zip › SupplementalTable1_ycad003.csv]

Sample	Sex	Site	Behavior	Latitude	Longitude	Genus	Species	SpeciesCode	DateCollecte
BER1-G4	M	COB	solitary	44.83916	67.1504	Lasioglossum	leucozonium	LLEU	Jul2016
BER2-A1	F	WTH	solitary	44.39461	68.0846	Lasioglossum	leucozonium	LLEU	Jul2016
BER2-A5	F	SOS	solitary	44.92854	70.6362	Lasioglossum	leucozonium	LLEU	Jul2016
BER2-C12	F	SOS	solitary	44.92854	70.6362	Lasioglossum	leucozonium	LLEU	Jul2016
BER2-F1	M	COB	solitary	44.83916	67.1504	Lasioglossum	leucozonium	LLEU	Jul2016
BER2-F2	M	COB	solitary	44.83916	67.1504	Lasioglossum	leucozonium	LLEU	Jul2016
BER2-G10	M	PEE	solitary	43.38236	72.0854	Lasioglossum	leucozonium	LLEU	Jul2016
BER3-A11	M	PEE	solitary	43.38236	72.0854	Lasioglossum	leucozonium	LLEU	Jul2016
BER3-A5	F	WTH	solitary	44.39461	68.0846	Lasioglossum	leucozonium	LLEU	Jul2016
BER3-B5	F	WTH	solitary	44.39461	68.0846	Lasioglossum	leucozonium	LLEU	Jul2016
BER4-A9	F	CRN	solitary	44.20406	74.8312	Lasioglossum	leucozonium	LLEU	Jul2016
BER4-B6	F	CRN	solitary	44.20406	74.8312	Lasioglossum	leucozonium	LLEU	Jul2016
BER4-C2	F	SOS	solitary	44.92854	70.6362	Lasioglossum	leucozonium	LLEU	Jul2016
BER4-D4	M	PEE	solitary	43.38236	72.0854	Lasioglossum	leucozonium	LLEU	Jul2016
BER4-D5	M	SOS	solitary	44.92854	70.6362	Lasioglossum	leucozonium	LLEU	Jul2016
BER4-H6	M	SOS	solitary	44.92854	70.6362	Lasioglossum	leucozonium	LLEU	Jul2016
BER5-B4	M	SOS	solitary	44.92854	70.6362	Lasioglossum	leucozonium	LLEU	Jul2016
BER5-E9	F	CRN	solitary	44.20406	74.8312	Lasioglossum	leucozonium	LLEU	Jul2016
BMJ2-B12	F	GRAD	solitary	40.33707	74.6526	Augochlora	pura	APUR	Sep2018
BMJ2-B6	M	GRAD	solitary	40.33707	74.6526	Augochlora	pura	APUR	Sep2018
BMJ2-D10	M	GRAD	social	40.33707	74.6526	Augochlora	pura	APUR	Sep2018
BMJ2-D11	F	GRAD	solitary	40.33707	74.6526	Augochlora	pura	APUR	Sep2018
BMJ2-D2	M	GRAD	social	40.33707	74.6526	Lasioglossum	versatum	LVER	Sep2018
BMJ2-E12	F	GRAD	social	40.33707	74.6526	Augochlorella	aurata	AAUR	Sep2018
BMJ2-E2	F	GRAD	social	40.33707	74.6526	Augochlorella	aurata	AAUR	Sep2018
BMJ2-F6	F	GRAD	solitary	40.33707	74.6526	Agapostemon	virescens	AVIR	Sep2018
BMJ2-F7	F	GRAD	solitary	40.33707	74.6526	Agapostemon	virescens	AVIR	Sep2018
BMJ2-G12	F	GRAD	social	40.33707	74.6526	Augochlorella	aurata	AAUR	Sep2018
BMJ3-A9	M	GRAD	social	40.33707	74.6526	Lasioglossum	versatum	LVER	Sep2018
BMJ3-B1	F	GRAD	social	40.33707	74.6526	Lasioglossum	versatum	LVER	Sep2018
BMJ3-B10	F	GRAD	social	40.33707	74.6526	Lasioglossum	versatum	LVER	Sep2018
BMJ3-B11	M	GRAD	social	40.33707	74.6526	Lasioglossum	versatum	LVER	Sep2018
BMJ3-B3	F	GRAD	social	40.33707	74.6526	Lasioglossum	versatum	LVER	Sep2018
BMJ3-F5	F	GRAD	solitary	40.33707	74.6526	Agapostemon	virescens	AVIR	Sep2018
BMJ3-F9	F	GRAD	honey	40.33707	74.6526	Apis	mellifera	AMEL	Sep2018
BMJ3-H11	M	GRAD	solitary	40.33707	74.6526	Agapostemon	virescens	AVIR	Sep2018
BMJ3-H3	F	GRAD	honey	40.33707	74.6526	Apis	mellifera	AMEL	Sep2018
BMJ3-H9	F	GRAD	solitary	40.33707	74.6526	Augochlora	aurata	AAUR	Sep2018
