# Supplementary material for: Host species and geography impact bee-associated RNA virus communities with evidence for isolation by distance in viral populations
Source: ISME Commun. 2024 Jan 10;4(1):ycad003. doi: 10.1093/ismeco/ycad003 (PMC10833078; doi:10.1093/ismeco/ycad003)
Supplement: SupplementalTable2_ycad003 [file supplementaltable2_ycad003.zip › SupplementalTable2_ycad003.csv]

Viral Family	Number of RdRP Inputs	Number of amino acid sites	Model Selection	LogL	AIC	w-AIC	AICc	w-AICc	BIC	w-BIC
Dicistroviridae	28	847	LG+F+I+G4	-34924.376	69996.752	5.70E-05	70011.13	0.000166	70347.638	0.476
Flaviviridae	232	305	LG+r6	-40877.192	82676.384	1.38E-12	508640.384	0	84391.448	0.479
Iflaviridae	54	1228	Q.pfam+F+R5	-80620.974	161505.948	0.00713	161538.013	0.0134	162180.882	0.456
Narnaviridae	32	854	Q.pfam+R3	-21840.534	43779.069	0.388	43785.163	0.436	44011.815	0.932
Nodaviridae	19	587	Q.pfam+G4	-13932.498	27936.996	9.60E-09	27941.84	5.85E-07	28094.497	0.462
Partitiviridae	85	497	Q.pfam+F+I+I+R5	-48525.295	97440.591	0.166	97694.544	0.858	98261.266	0.924
Phenuiviridae	102	1602	Q.yeast+F+R8	-173853.732	348175.464	0.342	348255.917	0.429	349434.152	0.607
Reoviridae	12	767	Q.pfam+G4	-16197.041	34234.083	9.00E-07	32435.209	4.63E-06	32526.933	0.894
Rhabdoviridae	204	1516	LF+F+I+I+R10	-332015.032	664916.063	1	665283.026	1	667274.52	1
Solemoviridae	68	344	LG+I+I+R6	-18130.302	36548.604	0.00503	36758.452	0.486	37101.656	0.485
Virgaviridae	99	1233	LG+F+R5	-79560.174	159564.349	0.00717	159662.381	0.0207	160700.369	0.595
