# Supplementary material for: Host species and geography impact bee-associated RNA virus communities with evidence for isolation by distance in viral populations
Source: ISME Commun. 2024 Jan 10;4(1):ycad003. doi: 10.1093/ismeco/ycad003 (PMC10833078; doi:10.1093/ismeco/ycad003)
Supplement: SupplementalTable3_ycad003 [file supplementaltable3_ycad003.zip › SupplementalTable3_ycad003.csv]

Host Sample ID	Host Species	Sample Location	Viral Family	Viral Species	Genome length	No. reads mapping to viral contigs	No. reads mapping to Narnaviridae contigs	Relative Narnaviridae abundance in host	Average Narnaviridae genome coverage
BER2-F2	Lassioglossum leucozonium	COB	Narnaviridae	Lassioglossum leucozonium Narnaviridae virus 1	3277	9609927	9657969	0.9950256622	1623
BER2-C12	Lassioglossum leucozonium	SOS	Narnaviridae	Lassioglossum leucozonium Narnaviridae virus 1	3231	5378900	6160908	0.8730693593	1626.5
BER4-C2	Lassioglossum leucozonium	SOS	Narnaviridae	Lassioglossum leucozonium Narnaviridae virus 1	3234	9221864	9353247	0.9859532203	1618.5
BER2-G10	Lassioglossum leucozonium	PEE	Narnaviridae	Lassioglossum leucozonium Narnaviridae virus 1	3259	6594759	6665973	0.9893167884	1626.5
BER5-E9	Lassioglossum leucozonium	CRN	Narnaviridae	Lassioglossum leucozonium Narnaviridae virus 1	3239	6999550	6999550	1	1626
BER3-B5	Lassioglossum leucozonium	WTH	Narnaviridae	Lassioglossum leucozonium Narnaviridae virus 1	3253	6261402	6261402	1	1627
BER4-A9	Lassioglossum leucozonium	CRN	Narnaviridae	Lassioglossum leucozonium Narnaviridae virus 1	3241	8353997	8353997	1	1619.5
BER4-B6	Lassioglossum leucozonium	CRN	Narnaviridae	Lassioglossum leucozonium Narnaviridae virus 1	3319	11590300	11616574	0.9977382316	1618.5
BER2-A5	Lassioglossum leucozonium	SOS	Narnaviridae	Lassioglossum leucozonium Narnaviridae virus 1	3234	4483232	4483232	1	1626
BER5-B4	Lassioglossum leucozonium	SOS	Narnaviridae	Lassioglossum leucozonium Narnaviridae virus 1	3243	6021297	6021297	1	1619
BER2-A1	Lassioglossum leucozonium	WTH	Narnaviridae	Lassioglossum leucozonium Narnaviridae virus 1	3235	4170613	4285241	0.9732505126	1618.5
BER3-A11	Lassioglossum leucozonium	PEE	Narnaviridae	Lassioglossum leucozonium Narnaviridae virus 1	3252	6597719	6601019	0.9995000772	1626
BER3-A5	Lassioglossum leucozonium	WTH	Narnaviridae	Lassioglossum leucozonium Narnaviridae virus 1	3280	4936076	4966286	0.9939169834	1619
BER4-H6	Lassioglossum leucozonium	SOS	Narnaviridae	Lassioglossum leucozonium Narnaviridae virus 1	3242	9213801	9256273	0.9954115441	1626
BER1-G4	Lassioglossum leucozonium	COB	Narnaviridae	Lassioglossum leucozonium Narnaviridae virus 1	3197	5306525	5345098	0.9927834812	1626
BER4-D4	Lassioglossum leucozonium	PEE	Narnaviridae	Lassioglossum leucozonium Narnaviridae virus 1	3229	14690152	14783085	0.9937135584	1626.5
BER2-F1	Lassioglossum leucozonium	COB	Narnaviridae	Lassioglossum leucozonium Narnaviridae virus 1	3268	6645785	6650959	0.9992220671	1621.5
